# Supplementary material for: Identification of piRNA Targets in Urinary Extracellular Vesicles for the Diagnosis of Prostate Cancer
Source: Diagnostics (Basel). 2021 Oct 3;11(10):1828. doi: 10.3390/diagnostics11101828 (PMC8534571; doi:10.3390/diagnostics11101828)
Supplement: Supplementary file 1 [file diagnostics-11-01828-s001.zip]

Archive with 1 entries (1 files):
- diagnostics-1365443-SI.pdf
